# Supplementary material for: Conscious Sedation for Dental Treatments in Subjects with Intellectual Disability: A Systematic Review and Meta-Analysis
Source: Int J Environ Res Public Health. 2023 Jan 18;20(3):1779. doi: 10.3390/ijerph20031779 (PMC9914902; doi:10.3390/ijerph20031779)
Supplement: Supplementary file 1 [file ijerph-20-01779-s001.zip]

Archive with 1 entries (1 files):
- ijerph-2148944-supplementary.docx
